# Supplementary material for: Drug Repurposing of Metformin for the Treatment of Haloperidol-Related Behavior Disorders and Oxidative Stress: A Preliminary Study
Source: Pharmaceutics. 2024 Mar 15;16(3):403. doi: 10.3390/pharmaceutics16030403 (PMC10974093; doi:10.3390/pharmaceutics16030403)
Supplement: Supplementary file 1 [file pharmaceutics-16-00403-s001.zip]

Archive with 1 entries (1 files):
- pharmaceutics-2902271-supplementary.pdf
